# Supplementary material for: Loop-mediated isothermal amplification (LAMP) and Polymerase Chain Reaction (PCR) as quality assurance tools for Rapid Diagnostic Test (RDT) malaria diagnosis in Northern Namibia
Source: PLoS One. 2018 Dec 12;13(12):e0206848. doi: 10.1371/journal.pone.0206848 (PMC6291133; doi:10.1371/journal.pone.0206848)
Supplement: S1 Table — (XLSX) [file pone.0206848.s001.xlsx]

## Sheet: Sheet1
Box number	Position	Barcode	Sample type	Adequate sample?	RDT result	PCR result	LAMP result
1	1	RAHR	RDT	Yes	Negative	Negative	Negative
1	2	ULKL	RDT	Yes	Negative	Negative	Negative
1	3	LJNU	RDT	Yes	Negative	Negative	Negative
1	4	UMLT	RDT	Yes	Negative	Positive	Positive
1	5	TCNZ	RDT	Yes	Negative	Negative	Negative
1	6	JNBL	RDT	Yes	Negative	Negative	Negative
1	7	QFSP	RDT	Yes	Negative	Negative	Negative
1	8	WDBH	RDT	Yes	Negative	Negative	Negative
1	9	YWSD	RDT	Yes	Negative	Negative	Negative
1	10	ZJRH	RDT	Yes	Negative	Negative	Negative
1	11	XGRX	RDT	Yes	Negative	Negative	Negative
1	12	DRKA	RDT	Yes	Negative	Negative	Positive
1	13	UCXC	RDT	Yes	Negative	Negative	Negative
1	14	SDEJ	RDT	Yes	Negative	Negative	Negative
1	15	NZKA	RDT	Yes	Negative	Negative	Negative
1	16	FAKX	RDT	Yes	Negative	Negative	Negative
1	17	KWMA	RDT	Yes	Positive	Positive	Positive
1	18	BHTT	RDT	Yes	Negative	Negative	Negative
1	19	YNVV	RDT	Yes	Negative	Negative	Negative
1	20	JXYF	RDT	Yes	Negative	Negative	Negative
1	21	PEHU	RDT	Yes	Negative	Negative	Negative
1	22	VHAE	RDT	Yes	Negative	Negative	Negative
1	23	STGB	RDT	Yes	Negative	Negative	Negative
1	24	UGGV	RDT	Yes	Negative	Negative	Negative
1	25	QACS	RDT	Yes	Negative	Negative	Negative
1	26	QZQA	RDT	Yes	Positive	Positive	Positive
1	27	AQJJ	RDT	Yes	Negative	Negative	Negative
1	28	KKSH	RDT	Yes	Negative	Negative	Negative
1	29	SCQM	RDT	Yes	Negative	Negative	Negative
1	30	LNME	RDT	Yes	Negative	Negative	Negative
1	31	TEPW	RDT	Yes	Negative	Negative	Negative
1	32	WNNC	RDT	Yes	Negative	Negative	Negative
1	33	JFPN	RDT	Yes	Negative	Negative	Negative
1	34	ZASA	RDT	Yes	Negative	Negative	Negative
1	35	VWUS	RDT	Yes	Negative	Negative	Negative
1	36	ZJCC	RDT	Yes	Negative	Negative	Positive
1	37	DUSA	RDT	Yes	Negative	Negative	Negative
1	38	VFJK	RDT	Yes	Negative	Negative	Negative
1	39	SHCY	RDT	Yes	Negative	Negative	Negative
1	40	CZXP	RDT	Yes	Negative	Negative	Negative
1	41	JBNP	RDT	Yes	Negative	Positive	Positive
1	42	FKRH	RDT	Yes	Negative	Negative	Negative
1	43	AKAL	RDT	Yes	Positive
1	44	XBYA	RDT	Yes	Negative	Negative	Negative
1	45	SLKM	RDT	Yes	Negative	Negative	Negative
1	46	DRCT	RDT	Yes	Positive	Positive	Positive
1	47	MQBT	RDT	Yes	Negative	Negative	Negative
1	48	SJJT	RDT	Yes	Negative	Negative	Negative
1	49	RJSW	RDT	Yes	Negative	Negative	Negative
1	50	CLVW	RDT	Yes	Negative	Positive	Positive
1	51	FHUZ	RDT	Yes	Negative	Negative	Negative
1	52	BBWW	RDT	Yes	Negative	Negative	Negative
1	53	VFPW	RDT	Yes	Negative	Negative	Negative
1	54	KSUP	RDT	Yes	Negative	Negative	Negative
1	55	ZXWJ	RDT	Yes	Negative	Negative	Negative
1	56	BCFW	RDT	Yes	Negative	Negative	Negative
1	57	RDMF	RDT	Yes	Negative	Negative	Negative
1	58	DNPS	RDT	Yes	Negative	Negative	Negative
1	59	YQXL	RDT	Yes	Negative	Positive	Positive
1	60	CMVC	RDT	Yes	Negative	Negative	Negative
1	61	CCVF	RDT	Yes	Negative	Negative	Negative
1	62	DGZW	RDT	Yes	Negative	Negative	Negative
1	63	LZVW	RDT	Yes	Negative	Negative	Negative
1	64	LKHM	RDT	Yes	Negative	Negative	Negative
1	65	VBTP	RDT	Yes	Negative	Negative	Negative
1	66	VTKX	RDT	Yes	Negative	Negative	Negative
1	67	DZWF	RDT	Yes	Negative	Negative	Negative
1	68	BJPQ	RDT	Yes	Negative	Negative	Negative
1	69	UVBE	RDT	Yes	Negative	Negative	Negative
1	70	MPSK	RDT	Yes	Positive	Positive	Positive
1	71	ZVVH	RDT	Yes	Negative	Negative	Negative
1	72	UTFB	RDT	Yes	Negative	Negative	Negative
1	73	MQCN	RDT	Yes	Negative	Negative	Negative
1	74	GQEP	RDT	Yes	Negative	Negative	Negative
1	75	XKQP	RDT	Yes	Positive	Positive	Positive
1	76	LKEU	RDT	Yes	Negative	Positive	Positive
1	77	BWRY	RDT	Yes	Negative	Negative	Negative
1	78	NEGN	RDT	Yes	Negative	Negative	Negative
1	79	DFBG	RDT	Yes	Negative	Negative	Negative
1	80	NZPH	RDT	Yes	Negative	Positive	Positive
1	81	STAK	RDT	Yes	Negative	Negative	Negative
2	1	RCTL	RDT	Yes	Negative	Negative	Negative
2	2	UCTX	RDT	Yes	Negative	Negative	Negative
2	3	ZAZF	RDT	Yes	Negative	Negative	Positive
2	4	LFAY	RDT	Yes	Negative	Negative	Negative
2	5	KJMJ	RDT	Yes	Negative	Negative	Negative
2	6	SJNV	RDT	Yes	Negative	Negative	Negative
2	7	BHWR	RDT	Yes	Negative	Negative	Negative
2	8	GMHZ	RDT	Yes	Negative	Negative	Negative
2	9	CDBY	RDT	Yes	Negative	Negative	Negative
2	10	CWJZ	RDT	Yes	Negative	Negative	Negative
2	11	ATMR	RDT	Yes	Positive	Positive	Positive
2	12	DVZW	RDT	Yes	Negative	Negative	Negative
2	13	LJFX	RDT	Yes	Negative	Negative	Negative
2	14	JJCZ	RDT	Yes	Negative	Negative	Negative
2	15	YWSZ	RDT	Yes	Negative	Negative	Negative
2	16	WBKM	RDT	Yes	Negative	Negative	Negative
2	17	LYNE	RDT	Yes	Negative	Negative	Negative
2	18	YFJW	RDT	Yes	Positive	Positive	Positive
2	19	CJCB	RDT	Yes	Negative	Negative	Negative
2	20	PRPX	RDT	Yes	Negative	Positive	Positive
2	21	CWRC	RDT	Yes	Negative	Negative	Negative
2	22	MNKQ	RDT	Yes	Negative	Negative	Negative
2	23	XAQP	RDT	Yes	Negative	Negative	Negative
2	24	APUF	RDT	Yes	Negative	Negative	Negative
2	25	DRPR	RDT	Yes	Positive	Positive	Positive
2	26	UZMN	RDT	Yes	Negative	Negative	Negative
2	27	VSCE	RDT	Yes	Negative	Negative	Positive
2	28	EDHP	RDT	Yes	Negative	Negative	Negative
2	29	HNCH	RDT	Yes	Negative	Negative	Positive
2	30	SNQT	RDT	Yes	Negative	Negative	Negative
2	31	VYEE	RDT	Yes	Positive	Positive	Positive
2	32	LWGT	RDT	Yes	Negative	Negative	Negative
2	33	NEBA	RDT	Yes	Negative	Negative	Negative
2	34	PCXP	RDT	Yes	Negative	Negative	Positive
